# Supplementary material for: [BMIM][X] Ionic Liquids Supported on a Pillared-Layered Metal–Organic Framework: Synthesis, Characterization, and Adsorption Properties
Source: Molecules. 2024 Aug 1;29(15):3644. doi: 10.3390/molecules29153644 (PMC11314118; doi:10.3390/molecules29153644)
Supplement: Supplementary file 1 [file molecules-29-03644-s001.zip]

Archive with 1 entries (1 files):
- molecules-3107141-supplementary.pdf
